# Supplementary material for: Studies on the Assembly Characteristics of Large Subunit Ribosomal Proteins in S. cerevisae
Source: PLoS One. 2013 Jul 10;8(7):e68412. doi: 10.1371/journal.pone.0068412 (PMC3707915; doi:10.1371/journal.pone.0068412)
Supplement: Figure S2 — (XLSX) [file pone.0068412.s002.xlsx]

## Sheet: Sheet1
number	name	Plasmid	Genotype	origin / strategy	generation time in minutes (medium)
Y206	BY4741	-	his3-1, leu2-0, ura3-0, met15-0	Euroscarf	102 (in YPD)
Y207	BY4742	-	his3-1, leu2-0, ura3-0, met15-0	Euroscarf	133 (in YPG)
Y265	RPS26-Shuffle	TK306	his3-1, leu2-0, ura3-0, met15-0, lys2-0, YER131w::kanMX4, YGL189c::HIS3Mx6	Ferreira-Cerca et al., 2005
Y485	pGAL-RPS26-FLAG	TK391	his3-1, leu2-0, ura3-0, met15-0, lys2-0, YER131w::kanMX4, YGL189c::HIS3Mx6	Plasmid TK391 was transformed into Y265 - selection on YNB-LEU and FoA	181 (in YPG)
Y927	pGAL-RPL10	TK808	his3-1, leu2-0, ura3-0, YLR075w::kanMX4	Pöll et al., 2009
Y928	pGAL-RPL23	TK812	his3-1, leu2-0, ura3-0, YBL087c::HIS3, YER117w::kanMX4	Pöll et al., 2009
Y933	pGAL-RPL1	TK818	his3-1, leu2-0, ura3-0, YGL135W::kanMX4, YPL220w::HIS3	Pöll et al., 2009
Y965	pGAL-RPL2	TK819	his3-1, leu2-0, ura3-0, YIL018w::kanMX4, YFR031c-a::HIS3	Pöll et al., 2009
Y966	pGAL-RPL3	TK822	his3-1, leu2-0, ura3-0, YOR063w::kanMX4	Pöll et al., 2009
Y967	pGAL-RPL13	TK823	his3-1, leu2-0, ura3-0, YMR142c::kanMX4, YDL082w::HIS3	Pöll et al., 2009
Y1026	pGAL-RPL25	TK865	his3-1, leu2-0, ura3-0, YOL127w::kanMX4	Pöll et al., 2009
Y1058	Shuffle-RPL40
Y1082	pGal-RPL27	TK855	his3-1, leu2-0, ura3-0, YDR471w::HIS3MX6, YHR010w::kanMX4	Pöll et al., 2009
Y1092	pGAL-RPL5	TK852	his3-1, leu2-0, ura3-0, YPL131w::kanMX4	Pöll et al., 2009
Y1094	pGAL-RPL35	TK857	his3-1, leu2-0, ura3-0, YDL191w::kanMX4, YDL136w::HIS3	Pöll et al., 2009
Y1095	pGAL-RPL17	TK846	his3-1, leu2-0, ura3-0, YKL180w::kanMX4, YJL177w::HIS3MX6	Pöll et al., 2009
Y1096	pGAL-RPL33	TK813	his3-1, leu2-0, ura3-0, YPL143w::kanMX4, YOR234c::HIS3MX6	Pöll et al., 2009
Y1097	pGAL-RPL8B	TK882	his3-1, leu2-0, ura3-0, met15-0, lys2-0, YHL033c::HIS3MX6, YLL045c::kanMX4	Pöll et al., 2009
Y1099	pGAL-RPL19B	TK884	his3-1, leu2-0, ura3-0, met15D0/MET15D0, lys2-0, YBR084c-a::HIS3MX6, YBL027w::kanMX4	Pöll et al., 2009
Y1100	pGAL-RPL21A	TK885	his3-1, leu2-0, ura3-0, met15-0, lys2-0, YBR191w::HIS3MX6, YPL079w::kanMX4	Pöll et al., 2009
Y1101	pGAL-Ubq-RPL40A	TK887	his3-1, leu2-0, ura3-0, met15D0/MET15, YIL148w::HIS3MX6, YKR094c::kanMX4	Plasmid TK887 was transformed into Y1058 (see Pöll et al., 2009 for strategy)
Y1103	pGAL-RPL43	TK881	his3-1, leu2-0, ura3-0, lys2-0, YJR094w-a::HIS3MX6, YPR043w::kanMX4	Pöll et al., 2009
Y1104	pGAL-RPL40A (minus Ubq)	TK888	his3-1, leu2-0, ura3-0, met15D0/MET15, YIL148w::HIS3MX6, YKR094c::kanMX4	Pöll et al., 2009
Y1199	pRPS28-FLAG-RPL23	TK942	his3-1, leu2-0, ura3-0, YBL087c::HIS3, YER117w::kanMX4	Plasmid TK942 was transformed into Y928, cells were grown on Glucose containing medium	136 (in YPD)
Y1203	pRPS28-FLAG-RPL1	TK945	his3-1, leu2-0, ura3-0, YGL135W::kanMX4, YPL220w::HIS3	Plasmid TK945 was transformed into Y933, cells were grown on Glucose containing medium	118 (in YPD)
Y1204	pRPS28-FLAG-RPL25	TK959	his3-1, leu2-0, ura3-0, YOL127w::kanMX4	Plasmid TK959 was transformed into Y1026, cells were grown on Glucose containing medium	111 (in YPD)
Y1205	pRPS28-FLAG-RPL5	TK952	his3-1, leu2-0, ura3-0, YPL131w::kanMX4	Plasmid TK952 was transformed into Y1092, cells were grown on Glucose containing medium	103 (in YPD)
Y1206	pRPS28-FLAG-RPL35	TK957	his3-1, leu2-0, ura3-0, YDL191w::kanMX4, YDL136w::HIS3	Plasmid TK957 was transformed into Y1094, cells were grown on Glucose containing medium	101 (in YPD)
Y1207	pRPS28-FLAG-RPL17	TK951	his3-1, leu2-0, ura3-0, YKL180w::kanMX4, YJL177w::HIS3MX6	Plasmid TK951 was transformed into Y1095, cells were grown on Glucose containing medium	105 (in YPD)
Y1208	pRPS28-FLAG-RPL33	TK943	his3-1, leu2-0, ura3-0, YPL143w::kanMX4, YOR234c::HIS3MX6	Plasmid TK943 was transformed into Y1096, cells were grown on Glucose containing medium	100 (in YPD)
Y1209	pRPS28-FLAG-RPL8B	TK963	his3-1, leu2-0, ura3-0, met15-0, lys2-0, YHL033c::HIS3MX6, YLL045c::kanMX4	Plasmid TK963 was transformed into Y1097, cells were grown on Glucose containing medium	112 (in YPD)
Y1210	pRPS28-FLAG-Ubq-RPL40A	TK968	his3-1, leu2-0, ura3-0, met15D0/MET15, YIL148w::HIS3MX6, YKR094c::kanMX4	Plasmid TK968 was transformed into Y1101, cells were grown on Glucose containing medium	96 (in YPD)
Y1211	pRPS28-FLAG-RPL43A	TK962	his3-1, leu2-0, ura3-0, lys2-0, YJR094w-a::HIS3MX6, YPR043w::kanMX4	Plasmid TK962 was transformed into Y1103, cells were grown on Glucose containing medium	104 (in YPD)
Y1212	pRPS28-FLAG-RPL40A (minus Ubq)	TK969	his3-1, leu2-0, ura3-0, met15D0/MET15, YIL148w::HIS3MX6, YKR094c::kanMX4	Plasmid TK969 was transformed into Y1104, cells were grown on Glucose containing medium - lacks Ubq moiety; FLAG tag N-terminally fused to rpL40A	202 (in YPD)
Y1215	pRPS28-FLAG-RPL27	TK955	his3-1, leu2-0, ura3-0, YDR471w::HIS3MX6, YHR010w::kanMX4	Plasmid TK955 was transformed into Y1082, cells were grown on Glucose containing medium	108 (in YPD)
Y1216	pRPS28-FLAG-RPL19B	TK965	his3-1, leu2-0, ura3-0, met15D0/MET15D0, lys2-0, YBR084c-a::HIS3MX6, YBL027w::kanMX4	Plasmid TK965 was transformed into Y1099, cells were grown on Glucose containing medium	101 (in YPD)
Y1411	pRPS28-RPL2-Flag	TK1028	his3-1, leu2-0, ura3-0, YIL018w::kanMX4, YFR031c-a::HIS3	Plasmid TK1028 was transformed into Y965, cells were grown on Glucose containing medium	133 (in YPD)
Y1412	pRPS28-RPL3-Flag	TK1029	his3-1, leu2-0, ura3-0, YOR063w::kanMX4	Plasmid TK1029 was transformed into Y966, cells were grown on Glucose containing medium	106 (in YPD)
Y1414	pRPS28-RPL10-Flag	TK1031	his3-1, leu2-0, ura3-0, YLR075w::kanMX4	Plasmid TK1031 was transformed into Y927, cells were grown on Glucose containing medium	102 (in YPD)
Y1415	pRPS28-RPL13-Flag	TK1032	his3-1, leu2-0, ura3-0, YMR142c::kanMX4, YDL082w::HIS3	Plasmid TK1032 was transformed into Y967, cells were grown on Glucose containing medium	106 (in YPD)
Y1433	pRPS28-eGFP-RPL1	TK1041	his3-1, leu2-0, ura3-0, YGL135W::kanMX4, YPL220w::HIS3	Plasmid TK1041 was transformed into Y933, cells were grown on Glucose containing medium	160 (in YPD)
Y1435	pRPS28-eGFP-RPL5	TK1045	his3-1, leu2-0, ura3-0, YPL131w::kanMX4	Plasmid TK1045 was transformed into Y1092, cells were grown on Glucose containing medium	128 (in YPD)
Y1438	pRPS28-eGFP-RPL33	TK1039	his3-1, leu2-0, ura3-0, YPL143w::kanMX4, YOR234c::HIS3MX6	Plasmid TK1039 was transformed into Y1096, cells were grown on Glucose containing medium	133 (in YPD)
Y1782	pGAL-RPL21A NOG2-TAP	TK885	his3-1, leu2-0, ura3-0, met15-0, lys2-0, YBR191w::HIS3MX6, YPL079w::kanMX4, nog2::NOG2-TAP-URA3	strain Y1100 was transformed with a PCR product on pBS1539 with primers O2661/O2162
Y1785	pGAL-RPL43 NOG2-TAP	TK881	his3-1, leu2-0, ura3-0, lys2-0, YJR094w-a::HIS3MX6, YPR043w::kanMX4, nog2::NOG2-TAP-URA3	strain Y1103 was transformed with a PCR product on pBS1539 with primers 2661/2162
Y1788	pGAL-RPL25 NOG2-TAP	TK865	his3-1, leu2-0, ura3-0, YOL127w::kanMX4, nog2::NOG2-TAP-URA3	strain Y1026 was transformed with a PCR product on pBS1539 with primers 2661/2162
Y1813	pGAL-RPL21A NOG1-TAP	TK885	his3-1, leu2-0, ura3-0, met15-0, lys2-0, YBR191w::HIS3MX6, YPL079w::kanMX4, nog1::NOG1-TAP-URA3	strain Y1100 was transformed with a PCR product on pBS1539 with primers 2659/2160
Y1816	pGAL-RPL25 NOG1-TAP	TK865	his3-1, leu2-0, ura3-0, YOL127w::kanMX4, nog1::NOG1-TAP-URA3	strainY1026 was transformed with a PCR product on pBS1539 with primers 2659/2160)
Y1817	pGAL-RPL43 NOG1-TAP	TK881	his3-1, leu2-0, ura3-0, lys2-0, YJR094w-a::HIS3MX6, YPR043w::kanMX4, nog1::NOG1-TAP-URA3	strain Y1103 was transformed with a PCR product on pBS1539 with primers 2659/2160
Y1877	BY4742-NOG1-TAP	-	his3-1, leu2-0, ura3-0, lys2-0, nog1::NOG1-TAP-URA3	strain Y207 was transformed with a PCR product on pBS1539 with primers 2659/2160
Y1878	BY4742 NOG2-TAP	-	his3-1, leu2-0, ura3-0, lys2-0, nog2::NOG2-TAP-URA3	strain Y207 was transformed with a PCR product on pBS1539 with primers 2661/2162
Y1879	BY4742 NOC2-TAP	-	his3-1, leu2-0, ura3-0, lys2-0, noc2::NOC2-TAP-URA3	strain Y207 was transformed with a PCR product on pBS1539 with primers 621/622
Y1917	pGAL-RPL2 NOC2-TAP	TK819	his3-1, leu2-0, ura3-0, YIL018w::kanMX4, YFR031c-a::HIS3, noc2::NOC2-TAP-URA3	strain Y965 was transformed with a PCR product on pBS1539 with primers 621/622
Y1921	pGAL-RPL2 NOG1-TAP	TK819	his3-1, leu2-0, ura3-0, YIL018w::kanMX4, YFR031c-a::HIS3, nog1::NOG1-TAP-URA3	strain Y965 was transformed with a PCR product on pBS1539 with primers 2659/2160
Y1922	pGAL-RPL2 NOG2-TAP	TK819	his3-1, leu2-0, ura3-0, YIL018w::kanMX4, YFR031c-a::HIS3, nog2::NOG2-TAP-URA3	strain Y965 was transformed with a PCR product on pBS1539 with primers 2661/2162
Y2103	pGAL-RPL43A NOC2-TAP	TK881	his3-1, leu2-0, ura3-0, lys2-0, YJR094w-a::HIS3MX6, YPR043w::kanMX4, , noc2::NOC2-TAP-URA3	strain Y1103 was transformed with a PCR product on pBS1539 with primers 621/622
Y2398	BY4742 RSA4-TAP	-	his3-1, leu2-0, ura3-0, lys2-0, rsa4::RSA4-TAP-URA3	strain Y207 was transformed with a PCR product on pBS1539 with primers 2932/2933
Y2399	pGAL-RPL2 RSA4-TAP	TK819	his3-1, leu2-0, ura3-0, YIL018w::kanMX4, YFR031c-a::HIS3, rsa4::RSA4-TAP-URA3	strain Y965 was transformed with a PCR product on pBS1539 with primers 2932/2933
Y2401	pGAL-RPL21A RSA4-TAP	TK885	his3-1, leu2-0, ura3-0, met15-0, lys2-0, YBR191w::HIS3MX6, YPL079w::kanMX4, rsa4::RSA4-TAP-URA3	strain Y1100 was transformed with a PCR product on pBS1539 with primers 2932/2933
Y2402	pGAL-RPL25 RSA4-TAP	TK865	his3-1, leu2-0, ura3-0, YOL127w::kanMX4, rsa4::RSA4-TAP-URA3	strain Y1026 was transformed with a PCR product on pBS1539 with primers 2932/2933
Y2403	pGAL-RPL43A RSA4-TAP	TK881	his3-1, leu2-0, ura3-0, lys2-0, YJR094w-a::HIS3MX6, YPR043w::kanMX4, rsa4::RSA4-TAP-URA3	strain Y1103 was transformed with a PCR product on pBS1539 with primers 2932/2933
Y2404	BY4742 NOP53-TAP	-	his3-1, leu2-0, ura3-0, lys2-0, nop53::NOP53-TAP-URA3	strain Y207 was transformed with a PCR product on pBS1539 with primers 2934/2935
Y2407	pGAL-RPL21A NOP53-TAP	TK885	his3-1, leu2-0, ura3-0, met15-0, lys2-0, YBR191w::HIS3MX6, YPL079w::kanMX4, nop53::NOP53-TAP-URA3	strain Y1100 was transformed with a PCR product on pBS1539 with primers 2934/2935
Y2410	BY4742 ARX1-TAP	-	his3-1, leu2-0, ura3-0, lys2-0, arx1::ARX1-TAP-URA3	strain Y207 was transformed with a PCR product on pBS1539 with primers 2936/2937
Y2831	pGal-RPL21A NOP7-TAP	TK885	his3-1, leu2-0, ura3-0, met15-0, lys2-0, YBR191w::HIS3MX6, YPL079w::kanMX4, nop7::NOP7-TAP-URA3	strain Y1100 was transformed with a PCR product on pBS1539 with primers 638/639
